# Supplementary material for: Androgen Receptor Expression and T-Lymphocyte Infiltration as Prognostic Indicators in Triple-Negative Breast Cancer: A Retrospective Study
Source: Biomedicines. 2026 Jun 11;14(6):1325. doi: 10.3390/biomedicines14061325 (PMC13297410; doi:10.3390/biomedicines14061325)
Supplement: Supplementary file 1 [file biomedicines-14-01325-s001.zip]

Archive with 1 entries (1 files):
- biomedicines-4252912-supplementary.pdf
